# Supplementary material for: The Potential of the HeartLogicTM Algorithm in Patients with a Left Ventricular Assist Device, an Initial Report
Source: J Cardiovasc Dev Dis. 2024 Feb 1;11(2):51. doi: 10.3390/jcdd11020051 (PMC10889511; doi:10.3390/jcdd11020051)
Supplement: Supplementary file 1 [file jcdd-11-00051-s001.zip]

Archive with 1 entries (1 files):
- jcdd-2825089-supplementary.pdf
